# Supplementary material for: Inter-Observer Agreement in Radiographic Diagnosis of Coxofemoral Joint Disease in a Closed Cohort of Four-Month-Old Rottweilers
Source: Animals (Basel). 2022 May 15;12(10):1269. doi: 10.3390/ani12101269 (PMC9137964; doi:10.3390/ani12101269)
Supplement: Supplementary file 1 [file animals-12-01269-s001.zip]

Archive with 1 entries (1 files):
- animals-1692126-supplementary.pdf
